# Supplementary material for: Exogenous Application of Phytohormones Promotes Growth and Regulates Expression of Wood Formation-Related Genes in Populus simonii × P. nigra
Source: Int J Mol Sci. 2019 Feb 12;20(3):792. doi: 10.3390/ijms20030792 (PMC6387376; doi:10.3390/ijms20030792)
Supplement: Supplementary file 1 [file ijms-20-00792-s001.zip]

Archive with 6 entries (5 files):
- Supplement data/
- Supplement data/Table S1.xlsx
- Supplement data/Table S2.xlsx
- Supplement data/Table S3.xlsx
- Supplement data/Table S4.xls
- Supplement data/Table S5.xls
