# Supplementary material for: Exogenous Application of Phytohormones Promotes Growth and Regulates Expression of Wood Formation-Related Genes in Populus simonii × P. nigra
Source: Int J Mol Sci. 2019 Feb 12;20(3):792. doi: 10.3390/ijms20030792 (PMC6387376; doi:10.3390/ijms20030792)
Supplement: Supplementary file 1 [file ijms-20-00792-s001.zip › Supplement data/Table S1.xlsx]

## Sheet: Sheet1
Table S1 Expression analysis of 27 genes related to wood formation in stems under the exogenous application of IAA, GA3 and BR by qPCR.
Gene Name	IAA 0.5 h	IAA 1.5 h	IAA 3 h	IAA 24 h	IAA 2 d	IAA 3 d	IAA 4 d	GA3 0.5 h	GA3 1.5 h	GA3 3 h	GA3 24 h	GA3 2 d	GA3 3 d	GA3 4 d	eBL 0.5 h	eBL 1.5 h	eBL 3 h	eBL 24 h	eBL 2 d	eBL 3 d	eBL 4 d
KLP	0.111146	-0.0896354	-0.53506	0.197219	-0.493456	-0.85629	-0.778557	0.683525	0.892773	0.254536	0.64398	0.817101	-0.21466	-0.159817	0.105892	0.259284	-0.0571899	0.0590172	0.748245	0.218751	0.0490491
GLA	0.318602	0.229921	-0.0524867	0.705474	0.203357	-0.00415329	0.180203	0.67133	0.582279	0.29811	0.389067	0.562587	0.539625	0.632265	0.0346623	0.177435	-0.0699815	0.0422637	0.627144	0.146413	-0.0231845
PP2A1	0.268124	0.170068	-0.0234254	0.639635	0.194791	0.0612504	0.226152	0.51036	0.724439	0.246213	0.625518	1.05454	0.492919	0.592928	0.000113076	0.117878	0.00650953	0.109888	0.604455	0.217079	0.0474321
GIP	0.273732	0.178417	-0.012783	0.649271	0.210978	0.0797668	0.247428	0.686607	0.898753	0.297246	0.91484	0.966173	0.482133	0.611761	-0.094187	0.0279669	-0.0871957	0.0173857	0.604859	0.217084	0.0474366
XET	0.399466	0.330878	-0.055677	0.490858	0.264478	-0.0284872	-0.0933801	0.779064	0.920881	0.269018	0.271831	0.773961	0.416724	0.458668	0.194593	0.363838	-0.0522765	-0.257684	1.10158	0.501858	0.0493501
SHINE2	0.360999	0.282718	-0.0570992	0.441528	0.232558	-0.0219519	-0.0985293	0.746427	0.617023	0.6153	0.665654	1.13192	0.795418	0.407923	0.121357	0.278482	-0.0603831	-0.265422	1.04246	0.497026	0.0487398
EXPA4	0.0154975	-0.104624	0.0497225	0.297878	0.101198	0.253962	0.318304	0.0758334	0.0368621	0.292147	0.346504	0.539272	0.26503	0.320173	-0.621186	-0.559732	-0.115592	-0.045894	0.213526	0.212186	0.0427013
PPR	0.0227311	-0.161556	-0.214504	0.366975	-0.212304	-0.240009	-0.0952426	0.191064	0.113587	0.177563	0.351155	0.415978	-0.0625469	0.142495	-0.13549	-0.0728536	-0.0724574	0.117255	0.297071	0.125246	0.045137
14-3-3	-0.0133212	-0.110197	0.579216	0.830287	0.630534	1.24524	1.39303	0.597694	0.528689	1.28631	1.3831	1.4506	1.87388	1.77611	0.000521307	-0.120019	0.798909	0.905076	-0.315367	0.135142	0.0380253
RAP2-3	0.0708144	0.015046	0.734851	0.712872	0.87043	1.5177	1.82681	0.326848	0.260566	1.00903	1.24772	1.1786	1.96449	2.17578	-0.621814	-0.711513	0.372355	0.622845	-0.425332	0.0161313	0.0383383
PAL	0.0826432	0.0146984	0.614709	0.974411	0.746588	1.28994	1.48191	0.408234	0.338951	0.971904	1.08381	1.15141	1.65133	1.9492	-0.823214	-0.874422	-0.248598	-0.116234	-0.204716	0.133354	0.0393102
CesA8-B	0.336855	0.333393	0.608875	0.842575	0.9444	1.22261	1.44372	0.263256	0.487336	0.408311	0.760214	0.56325	1.00522	1.35009	0.35163	0.352285	0.775198	0.838868	0.244563	0.212893	0.0433846
CCR	0.176037	0.0846667	0.220994	0.551939	0.390408	0.537757	0.676054	0.242122	0.465449	0.332581	0.688792	0.853149	0.893363	0.722309	0.415941	0.427261	0.782313	0.849932	0.292812	0.213454	0.043927
GT	0.254526	0.114708	0.429894	0.997184	0.59888	0.907303	1.08683	0.444557	0.564914	0.573622	0.924469	1.00027	1.15631	1.04971	0.209647	0.115508	0.620935	0.687357	0.174228	0.213012	0.0434999
Aux/IAA 4	0.104064	0.0186751	0.426343	0.978015	0.556911	0.934613	1.13167	0.267607	0.196409	0.644314	0.777064	0.844119	0.795867	0.916623	0.0772236	0.0324547	0.544818	0.686692	-0.0411694	0.130711	0.0412093
ERF2	0.0837967	-0.0550379	0.0301444	0.39024	0.105484	0.201781	0.293151	0.410491	0.631902	0.240352	0.848414	1.01201	0.0461689	0.393848	0.422027	0.434336	0.782992	0.850985	0.297375	0.213507	0.0439786
PP2A2	-0.0112694	-0.159905	0.149854	0.77077	0.160601	0.445709	0.583986	-0.0912943	-0.159298	0.253814	0.394213	0.462849	0.340203	0.468392	0.213133	0.171569	0.64018	0.784711	-0.00875781	0.130188	0.0415857
CAD	0.052309	-0.0661975	0.263381	0.585424	0.336357	0.64285	0.731571	-0.0823936	-0.150696	0.251411	0.298925	0.461372	0.545738	0.594518	0.162865	0.126367	0.778885	0.828899	0.0819493	0.211002	0.0415558
Susy	0.0705817	-0.0472248	0.228163	0.405184	0.31337	0.574472	0.669661	0.0135336	-0.0569015	0.286836	0.337665	0.500851	0.531582	0.583703	0.232758	0.207832	0.786623	0.840928	0.134384	0.211611	0.0421455
CABP	0.17541	0.121531	0.53486	0.603769	0.733433	1.12076	1.27215	-0.098898	-0.166645	0.255868	0.302025	0.464111	0.567401	1.04916	-0.136089	-0.164195	0.504839	0.556733	0.0635742	0.210788	0.0413492
CaM	-0.0289976	-0.146673	0.441423	0.75878	0.466625	0.992336	1.10555	-0.304858	-0.365696	0.311488	0.398039	0.498301	0.837731	0.717921	-0.19538	-0.285275	0.714637	0.802017	-0.270943	0.103011	-0.0176861
Aux/IAA 14	0.1339	0.0935458	0.734911	0.666173	0.919549	1.50199	1.72001	-0.329836	-0.390903	0.260232	0.378503	0.449976	0.764856	1.27626	-0.382023	-0.456829	0.502617	0.624147	-0.274398	0.0764612	-0.0178625
CCR4	0.158646	0.11641	0.66591	1.09188	0.863558	1.36815	1.59564	-0.206118	-0.270272	0.28487	0.411747	0.481937	1.12677	1.24037	0.214854	0.137489	0.789394	0.917432	-0.133114	0.1322	0.0401398
Myb156	0.0678878	-0.0160809	0.514201	1.08445	0.624316	1.1061	1.41492	0.0657714	-0.000866051	0.576964	0.844479	0.767412	1.01749	1.08132	-0.754386	-0.794198	-0.140977	0.142036	-0.280524	0.00666147	0.0401138
PIN	0.392639	0.308774	0.26154	0.971935	0.562136	0.564131	0.887588	0.596866	0.75674	0.360399	0.846276	0.859923	0.441128	1.15839	-0.126225	-0.0617468	-0.0878	0.12424	0.439126	0.122232	0.0473029
GH	0.221516	0.135647	0.175059	0.711516	0.375286	0.440888	0.684853	0.196294	0.118642	0.17615	0.350358	0.41511	0.179959	0.825696	-0.374177	-0.29908	-0.115245	0.0756728	0.302737	0.125155	0.0452028
Pel	0.210793	0.132362	0.258758	0.708167	0.458646	0.599139	0.840296	0.12765	0.0523015	0.194691	0.360827	0.426506	0.742074	0.896401	-0.47607	-0.417832	-0.126528	0.0557073	0.163084	0.0611247	-0.020814
