# Supplementary material for: Exogenous Application of Phytohormones Promotes Growth and Regulates Expression of Wood Formation-Related Genes in Populus simonii × P. nigra
Source: Int J Mol Sci. 2019 Feb 12;20(3):792. doi: 10.3390/ijms20030792 (PMC6387376; doi:10.3390/ijms20030792)
Supplement: Supplementary file 1 [file ijms-20-00792-s001.zip › Supplement data/Table S2.xlsx]

## Sheet: Sheet1
Table S2 Expression analysis of 27 genes related to wood formation in roots under the exogenous application of IAA, GA3 and BR by qPCR.
Gene Name	IAA 0.5 h	IAA 1.5 h	IAA 3 h	IAA 24 h	IAA 2 d	IAA 3 d	IAA 4 d	GA3 0.5 h	GA3 1.5 h	GA3 3 h	GA3 24 h	GA3 2 d	GA3 3 d	GA3 4 d	eBL 0.5 h	eBL 1.5 h	eBL 3 h	eBL 24 h	eBL 2 d	eBL 3 d	eBL 4 d
Pel	-0.055199	-4.41e-05	-0.012884	0.10138	0.0607264	0.135852	0.159155	-0.113678	-0.083628	-0.0984276	0.0222757	0.026181	0.00331772	0.0564858	0.0512889	0.0396379	0.0495574	0.159428	0.104771	0.104021	0.0621165
GH	-0.00871979	0.017896	-0.00730133	0.0506277	0.0670899	0.153816	0.188673	-0.0292905	-0.0127661	-0.0418026	0.0163416	0.0242994	-0.00564026	0.0566479	0.0518845	0.040148	0.0499812	0.0790374	0.0583897	0.0808735	0.0621975
EXPA4	-0.158587	-0.0926179	-0.105548	-0.0176743	-0.0355027	0.0344593	0.0524445	-0.196052	-0.151267	-0.15356	-0.0399998	0.0130609	-0.00297868	0.0559002	0.0502239	0.0387029	0.048749	0.140492	0.120045	0.111521	0.0618237
CABP	-0.269766	-0.195349	-0.200231	-0.10489	-0.126941	-0.0595351	-0.0439232	-0.234599	-0.184075	-0.179102	-0.0529458	0.0109427	-0.00199423	0.0553715	0.0213449	-0.00401312	-0.00780226	0.190936	0.134944	0.118831	0.0615593
CAD	-0.211876	-0.140438	-0.15322	-0.0683995	-0.101417	-0.0393076	-0.0222292	-0.184376	-0.14305	-0.145743	-0.0363753	0.0222707	0.00519688	0.0220937	0.0213087	-0.00415967	-0.0080589	0.186643	0.132817	0.117788	0.0704349
Susy	-0.253185	-0.177888	-0.175049	-0.0703578	-0.0810781	-0.00794948	0.0133182	-0.190368	-0.147165	-0.149509	-0.0379925	0.0179946	0.00139786	0.0556856	0.0212056	-0.00457702	-0.00879084	0.174404	0.126757	0.114816	0.0617163
Aux/IAA 14	-0.272396	-0.310104	-0.387669	-0.402158	-0.452361	-0.348041	-0.362611	-0.0615349	-0.0407003	-0.0646409	0.037728	-0.0233679	-0.0170286	0.0536225	0.0474853	0.0362293	0.0465447	0.0359776	-0.0182711	0.0758486	0.0606848
Myb156	-0.20626	-0.179245	-0.2294	-0.217537	-0.274737	-0.222966	-0.219353	-0.0955357	-0.0744579	-0.0621992	0.00502397	0.0455403	0.0178703	0.0544088	0.0219381	-0.00241505	-0.00519819	0.0818907	0.0801757	0.0912086	0.0610779
PAL	-0.152769	-0.123259	-0.17086	-0.179614	-0.247095	-0.213284	-0.253225	-0.0297149	-0.0158902	-0.0334221	0.0193182	0.0525944	0.0213043	0.0542229	0.0219992	-0.00206432	-0.00455851	0.112238	0.0953065	0.098726	0.060985
14-3-3	-0.287971	-0.270634	-0.145761	-0.341582	-0.410262	-0.366114	-0.373823	-0.132179	-0.106619	0.104652	-0.00482894	0.0401899	0.0147712	0.0535611	0.0223706	-0.000936586	0.181883	0.0722935	0.0751713	0.0884915	0.0606541
CaM	-0.340388	-0.329147	-0.313925	-0.336913	-0.411118	-0.299544	-0.380299	-0.0383779	-0.0208781	-0.0488998	0.0112307	0.0482019	0.0886489	0.0535256	0.0225743	-0.00101884	-0.00304379	-0.106191	-0.0140757	0.113934	0.0606363
RAP2-3	-0.256527	-0.209038	-0.307316	-0.326129	-0.395982	-0.319459	-0.366595	-0.126797	-0.0677026	-0.0771267	-0.00284647	0.0412008	0.0493976	0.0536007	0.0223536	0.0333559	-0.0028017	0.0694332	0.0737356	0.12182	0.0606739
PPR	-0.231529	-0.295682	-0.438243	-0.405309	-0.44679	-0.285232	0.0357693	-0.215608	-0.204816	-0.0189784	0.0234433	0.0572951	0.0244397	0.0558088	0.0216443	-0.00518316	-0.0104408	-0.309402	-0.113279	-0.0051686	0.0617779
Aux/IAA 4	-0.360447	-0.29447	-0.305613	-0.219555	-0.284104	-0.215645	-0.154583	-0.367088	-0.314049	-0.18973	-0.0585642	0.0139239	0.00223977	0.0547642	0.0218606	-0.00311517	-0.00652156	-0.0136463	0.0324992	0.0674577	0.0612556
PP2A2	-0.361496	-0.295657	-0.247499	-0.164309	-0.185381	-0.1175	-0.101461	-0.316414	-0.265136	-0.175736	-0.051422	0.0176407	0.00424387	0.0550557	0.0216601	-0.00190725	-0.00725676	0.0394024	0.0590985	0.0808293	0.0614014
CCR4	-0.310136	-0.263866	-0.275459	-0.227482	-0.267836	-0.208976	-0.202084	-0.174885	-0.14225	-0.108143	-0.018777	0.0334581	0.0118254	0.054503	0.0218972	-0.00258909	-0.00549802	0.0756454	0.0770399	0.0896811	0.061125
ERF2	-0.114016	-0.0508573	-0.0648097	0.219131	0.298003	0.517693	0.889031	-0.0794079	0.06188	0.378327	0.685997	0.846737	0.879179	0.975829	0.136553	0.167627	0.220271	0.186672	0.362926	0.462936	0.521788
CCR	-0.251463	-0.188823	-0.183289	0.140521	0.238102	0.476785	0.885587	-0.218446	-0.0679331	0.297941	0.645692	0.826537	0.869064	0.97581	0.136561	0.156559	0.220332	0.188283	0.363697	0.46333	0.521778
SHINE2	0.51848	0.671322	0.745397	1.00355	0.931359	1.04284	1.2406	0.17581	0.267663	0.573292	0.784444	0.896925	0.905237	0.977758	0.135768	0.16484	0.21402	0.0180875	0.279114	0.421514	0.522753
PP2A1	0.217639	0.360185	0.663111	0.902303	0.958783	1.06553	1.12038	0.333123	0.442663	0.506622	0.75078	0.757082	0.773646	0.977098	0.168536	0.214062	0.281157	0.271159	0.307771	0.435678	0.522423
KLP	0.324409	0.472431	0.787335	1.01854	1.07107	1.17583	1.22871	0.422928	0.533641	0.566681	0.769493	0.766776	0.775906	0.977693	0.165176	0.227125	0.282027	0.245484	0.281957	0.401473	0.52272
PIN	-0.0453845	-0.0409198	0.0716389	0.346097	0.624384	0.911413	1.10066	0.250004	0.333151	0.444278	0.719374	0.690492	0.760244	0.97699	0.168326	0.18106	0.280999	0.275829	0.267316	0.438	0.522369
GLA	0.163654	0.177437	0.240239	0.474191	0.81444	1.01191	1.19161	0.392169	0.491926	0.54612	0.770722	0.797565	0.775132	0.977489	0.169296	0.214728	0.281729	0.254276	0.327542	0.427287	0.522618
XET	0.0795049	0.090961	0.173792	0.456382	0.810802	1.07229	1.28199	0.492732	0.589771	0.613272	0.804467	0.777866	0.781222	0.977985	0.17026	0.224125	0.282454	0.232857	0.269264	0.416643	0.522866
GT	-0.069943	0.186054	0.349388	0.612194	0.682177	0.795385	0.857023	0.18094	0.417781	0.404053	0.69832	0.852718	0.882051	0.975653	0.136625	0.275825	0.22084	0.202135	0.370653	0.466736	0.5217
GIP	0.120681	0.151367	0.173974	0.371866	0.442227	0.68432	1.12069	0.0882191	0.197485	0.576755	0.750867	0.879807	0.89635	0.9771	0.136036	0.167874	0.28521	0.0755853	0.307696	0.435642	0.522424
CesA8-B	0.234596	0.275559	0.239394	0.415147	0.439914	0.600655	0.849243	0.288188	0.37832	0.582748	0.788098	0.897678	0.90454	0.975611	0.136642	0.168025	0.220978	0.205746	0.372406	0.467623	0.521679
