# Supplementary material for: Exogenous Application of Phytohormones Promotes Growth and Regulates Expression of Wood Formation-Related Genes in Populus simonii × P. nigra
Source: Int J Mol Sci. 2019 Feb 12;20(3):792. doi: 10.3390/ijms20030792 (PMC6387376; doi:10.3390/ijms20030792)
Supplement: Supplementary file 1 [file ijms-20-00792-s001.zip › Supplement data/Table S3.xlsx]

## Sheet: Sheet1
Table S3 Expression analysis of 27 genes related to wood formation in leaves under the exogenous application of IAA, GA3 and BR by qPCR.
Gene Name	IAA 0.5 h	IAA 1.5 h	IAA 3 h	IAA 24 h	IAA 2 d	IAA 3 d	IAA 4 d	GA3 0.5 h	GA3 1.5 h	GA3 3 h	GA3 24 h	GA3 2 d	GA3 3 d	GA3 4 d	eBL 0.5 h	eBL 1.5 h	eBL 3 h	eBL 24 h	eBL 2 d	eBL 3 d	eBL 4 d
SHINE2	0.528771	1.17543	1.27178	1.57497	1.06516	-0.197435	-0.433623	0.834226	1.10996	1.19585	1.32314	1.55164	0.126576	0.594357	0.195977	0.216113	0.558953	0.342327	0.706729	-0.804904	-0.554273
KLP	-0.0888248	0.428967	0.795881	0.926504	0.688071	-1.00463	-1.04497	0.714859	0.99825	0.783064	0.940639	0.910684	-0.390052	-0.425181	0.171814	0.19689	0.523508	0.306028	0.362637	-1.03181	-1.78531
GIP	0.227262	0.794322	1.06796	0.953191	0.570002	-0.740079	-0.790316	0.646029	0.911313	0.695667	0.857707	0.409616	-0.563386	-0.59089	0.0192146	0.0391821	0.181066	-0.0187236	-0.18088	-1.23343	-1.29363
PP2A1	-0.277173	0.197304	0.576797	0.79406	0.666127	-0.730938	-0.813106	0.441254	0.708287	0.493797	0.658117	1.04964	-0.290613	-0.322891	0.015563	0.0354088	0.17281	-0.0266196	0.396754	-0.768063	-0.84234
XET	0.00173184	0.688061	0.901223	1.05261	0.6436	-0.480873	-0.880668	0.845198	1.07166	0.921201	1.01145	0.862389	-0.144116	-0.247861	0.247017	0.274652	0.692229	0.465916	0.305617	-0.867078	-0.469722
PP2A2	-0.456127	-0.490187	0.272971	0.319684	-1.08275	-0.384478	-1.03208	-0.398608	-0.493718	-0.405543	-0.513293	-1.05113	-1.09659	-1.3979	0.252131	0.25289	0.361421	0.227123	-0.745111	-0.458889	-0.684459
Aux/IAA 4	-0.321635	-0.260236	0.395535	0.456288	-0.635771	-0.322043	-0.969003	-0.0556162	-0.158906	-0.0728178	-0.183333	-0.409092	-0.804229	-1.10666	0.216679	0.216248	0.273713	0.143551	-0.460825	-0.565575	-0.861754
CCR4	0.105268	0.321452	0.789481	0.888689	0.246244	0.759632	0.100671	-0.577343	-0.687387	-0.598909	-0.701478	-0.439263	-0.0536323	-0.358745	0.11623	0.112561	0.0263621	-0.0920861	-0.0474842	0.0150391	-0.49776
Aux/IAA 14	-0.22855	-0.0458469	0.441971	0.564301	-0.0694196	0.539387	-0.113961	-0.725976	-0.846561	-0.757076	-0.85563	-0.611814	-0.554004	-0.448315	-0.173966	-0.180836	-0.23641	-0.344441	-0.451503	-0.284668	-0.895308
CaM	-0.183962	-0.180735	0.479119	0.610848	-0.0487999	0.614939	-0.03865	-0.730969	-0.854495	-0.765366	-0.863259	-0.64015	-0.530476	-1.02889	-0.300993	-0.30872	-0.506969	-0.611865	-0.195643	0.0181562	-0.729909
EXPA4	-0.312548	-0.303637	0.440129	0.452757	-0.425405	0.410071	-0.253162	-0.175134	-0.257274	-0.170168	-0.283511	-0.303921	-0.210755	-0.528697	-0.0287922	-0.0239429	-0.489573	-0.637325	-1.1239	-0.686647	-1.40215
Myb156	-0.648237	-0.851237	0.0495377	0.141589	-0.560328	-0.0656849	-0.713884	-0.315835	-0.431968	-0.344878	-0.449542	-0.280651	-0.323158	-0.799174	-0.707303	-0.711786	-0.421128	-0.5368	-0.169205	-0.106268	-0.661505
CAD	-0.443408	-0.189121	0.287775	0.331474	-0.330615	0.110199	-0.545062	-0.384757	-0.478679	-0.390546	-0.49871	-0.296809	-0.381256	-0.689755	0.262685	0.263801	0.387549	0.252032	0.00272705	0.0336947	-0.177932
Susy	-0.469899	-0.212082	0.267302	0.300908	-0.195808	0.152072	-0.504466	-0.479914	-0.5708	-0.480716	-0.588557	-0.187759	-0.361863	-0.672242	-0.109107	-0.107206	0.136508	-0.00244439	0.0839144	0.325436	0.121852
14-3-3	-0.683215	-0.35418	-0.0250991	0.121099	-0.589291	0.292314	-0.35572	0.134738	-0.00853667	0.0753538	-0.0296868	0.137191	0.468364	-0.0231886	0.116635	0.10607	0.0894342	-0.00602533	-0.314903	0.111863	-0.80505
PAL	-0.137312	-0.477894	0.533431	0.465868	-0.116677	0.310173	-0.154006	0.00153769	-0.124974	-0.0398891	-0.146542	-0.0395837	0.223333	0.115305	0.237715	0.231237	0.234935	0.125448	-0.275249	-0.106028	-0.773154
CABP	-0.466952	-0.223183	0.260368	0.309643	0.50781	0.78313	0.118596	-0.410404	-0.506543	-0.418322	-0.525723	0.530729	0.280474	0.394674	-0.0568655	-0.0563773	0.0972382	-0.0359461	0.805874	0.717579	0.443973
PPR	-0.175611	0.16197	0.622812	0.571455	0.259612	-0.225245	-0.884686	0.0408291	-0.0167179	0.0702015	-0.0505833	0.485032	-0.748063	-1.02014	-0.213202	-0.201055	-0.34053	-0.513353	-0.394176	-1.24531	-1.5137
Pel	-0.143379	0.0281448	0.636727	0.609595	-0.0664661	-0.0546821	-0.714087	-0.0577684	-0.123831	-0.0365728	-0.154414	0.0215787	0.000148361	-0.313708	-0.288368	-0.278796	-0.220024	-0.384188	-0.617459	-0.981368	-1.46037
GH	-0.045361	0.166361	0.750804	0.700466	0.0437381	0.137871	-0.526721	0.0489854	-0.00789186	0.0790223	-0.0419957	0.149793	-0.255816	-0.0907927	-0.207014	-0.194672	-0.326685	-0.500236	-0.533104	-0.806258	-1.12167
GT	-0.265514	0.0631533	0.499824	0.766898	0.0541943	-0.287854	-0.615154	0.229399	0.451552	0.237355	0.413509	-0.057495	-0.42927	-0.898838	-0.353438	-0.346058	-0.0868909	-0.243933	-0.509184	-0.913845	-1.34145
ERF2	-0.167101	0.0530503	0.609189	0.929751	0.504613	0.0726887	-0.318864	0.216327	0.444875	0.230459	0.40524	0.272342	-0.238456	-0.261215	-0.308038	-0.299096	0.0220905	-0.139845	-0.539008	-1.09421	-1.71677
RAP2-3	0.0981904	0.234027	0.74897	0.891095	-0.263924	0.325882	-0.322289	0.288297	0.150031	0.233016	0.122393	-0.167429	0.240399	-0.0570227	0.166168	0.157216	0.228612	0.129476	-0.586324	-0.461584	-1.29464
CCR	-0.0511356	0.148255	0.721903	1.04516	0.658001	0.227812	-0.16551	0.0461293	0.27656	0.0626257	0.238863	0.14725	-0.362044	-0.383479	0.287235	0.295972	0.501024	0.339714	-0.130645	-0.68968	-1.42474
CesA8-B	-0.234842	-0.074243	0.530405	0.866957	0.461805	0.128113	-0.262793	0.0424978	0.26584	0.0521882	0.230216	0.120549	-0.302972	-0.323488	0.0557554	0.0627559	0.230217	0.0747311	-0.162354	-0.628014	-1.47756
GLA	-0.152041	0.417475	0.722372	0.867912	0.481032	0.360532	-0.19086	0.677577	0.655173	0.73973	0.603885	0.430151	0.483402	0.151099	0.119383	0.14272	0.405838	0.194401	0.172282	-0.156195	-0.0291798
PIN	0.19312	0.586242	1.02833	1.26369	0.588677	0.202198	-0.199539	0.542513	0.805872	0.590383	0.754111	0.355816	-0.296557	-0.0769123	-0.00908427	0.0099844	0.117716	-0.0788605	-0.151297	-0.629208	-0.756409
