# Supplementary material for: Exogenous Application of Phytohormones Promotes Growth and Regulates Expression of Wood Formation-Related Genes in Populus simonii × P. nigra
Source: Int J Mol Sci. 2019 Feb 12;20(3):792. doi: 10.3390/ijms20030792 (PMC6387376; doi:10.3390/ijms20030792)
Supplement: Supplementary file 1 [file ijms-20-00792-s001.zip › Supplement data/Table S4.xls]

## Sheet: Sheet1
Table S4 The effect of three hormones on the expression of the twenty seven studied genes
Gene Name	IAA (Stem)							IAA (Root)							IAA (Leaf)							GA3 (Stem)							GA3 (Root)							GA3 (Leaf)							BR (Stem)
	0.5 h	1.5 h	3 h	24 h	2 d	3 d	4 d	0.5 h	1.5 h	3 h	24 h	2 d	3 d	4 d	0.5 h	1.5 h	3 h	24 h	2 d	3 d	4 d	0.5 h	1.5 h	3 h	24 h	2 d	3 d	4 d	0.5 h	1.5 h	3 h	24 h	2 d	3 d	4 d	0.5 h	1.5 h	3 h	24 h	2 d	3 d	4 d	0.5 h	1.5 h	3 h	24 h	2 d	3 d	4 d
Aux/IAA 4	－	－	－	－	－	－	↑	－	－	－	－	－	－	－	－	－	－	－	－	－	－	－	－	－	－	－	－	－	－	－	－	－	－	－	－	－	－	－	－	－	－	↓	－	－	－	－	－	－	－
Aux/IAA 14	－	－	－	－	－	↑	↑	－	－	－	－	－	－	－	－	－	－	－	－	－	－	－	－	－	－	－	－	↑	－	－	－	－	－	－	－	－	－	－	－	－	－	－	－	－	－	－	－	－	－
CABP	－	－	－	－	－	↑	↑	－	－	－	－	－	－	－	－	－	－	－	－	－	－	－	－	－	－	－	－	↑	－	－	－	－	－	－	－	－	－	－	－	－	－	－	－	－	－	－	－	－	－
CAD	－	－	－	－	－	－	－	－	－	－	－	－	－	－	－	－	－	－	－	－	－	－	－	－	－	－	－	－	－	－	－	－	－	－	－	－	－	－	－	－	－	－	－	－	－	－	－	－	－
CaM	－	－	－	－	－	－	↑	－	－	－	－	－	－	－	－	－	－	－	－	－	－	－	－	－	－	－	－	－	－	－	－	－	－	－	－	－	－	－	－	－	－	↓	－	－	－	－	－	－	－
CCR	－	－	－	－	－	－	－	－	－	－	－	－	－	－	－	－	－	↑	－	－	－	－	－	－	－	－	－	－	－	－	－	－	－	－	－	－	－	－	－	－	－	－	－	－	－	－	－	－	－
CCR4	－	－	－	↑	－	↑	↑	－	－	－	－	－	－	－	－	－	－	－	－	－	－	－	－	－	－	－	↑	↑	－	－	－	－	－	－	－	－	－	－	－	－	－	－	－	－	－	－	－	－	－
CesA8-B	－	－	－	－	－	↑	↑	－	－	－	－	－	－	－	－	－	－	－	－	－	－	－	－	－	－	－	↑	↑	－	－	－	－	－	－	－	－	－	－	－	－	－	－	－	－	－	－	－	－	－
ERF2	－	－	－	－	－	－	－	－	－	－	－	－	－	－	－	－	－	－	－	－	－	－	－	－	－	－	－	－	－	－	－	－	－	－	－	－	－	－	－	－	－	－	－	－	－	－	－	－	－
EXPA4	－	－	－	－	－	－	－	－	－	－	－	－	－	－	－	－	－	－	－	－	－	－	－	－	－	－	－	－	－	－	－	－	－	－	－	－	－	－	－	－	－	－	－	－	－	－	－	－	－
GH	－	－	－	－	－	－	－	－	－	－	－	－	－	－	－	－	－	－	－	－	－	－	－	－	－	－	－	－	－	－	－	－	－	－	－	－	－	－	－	－	－	－	－	－	－	－	－	－	－
GIP	－	－	－	－	－	－	－	－	－	－	－	－	－	↑	－	－	↑	－	－	－	－	－	－	－	－	－	－	－	－	－	－	－	－	－	－	－	－	－	－	－	－	－	－	－	－	－	－	－	－
GLA	－	－	－	－	－	－	－	－	－	－	－	－	↑	↑	－	－	－	－	－	－	－	－	－	－	－	－	－	－	－	－	－	－	－	－	－	－	－	－	－	－	－	－	－	－	－	－	－	－	－
GT	－	－	－	－	－	－	↑	－	－	－	－	－	－	－	－	－	－	－	－	－	－	－	－	－	－	↑	↑	↑	－	－	－	－	－	－	－	－	－	－	－	－	－	－	－	－	－	－	－	－	－
KLP	－	－	－	－	－	－	－	－	－	－	↑	↑	↑	↑	－	－	－	－	－	↓	↓	－	－	－	－	－	－	－	－	－	－	－	－	－	－	－	－	－	－	－	－	－	－	－	－	－	－	－	－
Myb156	－	－	－	↑	－	↑	↑	－	－	－	－	－	－	－	－	－	－	－	－	－	－	－	－	－	－	－	↑	↑	－	－	－	－	－	－	－	－	－	－	－	－	－	－	－	－	－	－	－	－	－
PAL	－	－	－	－	－	↑	↑	－	－	－	－	－	－	－	－	－	－	－	－	－	－	－	－	－	↑	↑	↑	↑	－	－	－	－	－	－	－	－	－	－	－	－	－	－	－	－	－	－	－	－	－
Pel	－	－	－	－	－	－	－	－	－	－	－	－	－	－	－	－	－	－	－	－	－	－	－	－	－	－	－	－	－	－	－	－	－	－	－	－	－	－	－	－	－	－	－	－	－	－	－	－	－
PIN	－	－	－	－	－	－	－	－	－	－	－	－	－	↑	－	－	↑	↑	－	－	－	－	－	－	－	－	－	↑	－	－	－	－	－	－	－	－	－	－	－	－	－	－	－	－	－	－	－	－	－
PP2A1	－	－	－	－	－	－	－	－	－	－	－	－	↑	↑	－	－	－	－	－	－	－	－	－	－	－	－	－	－	－	－	－	－	－	－	－	－	－	－	－	↑	－	－	－	－	－	－	－	－	－
PP2A2	－	－	－	－	－	－	－	－	－	－	－	－	－	－	－	－	－	－	↓	↓	↓	－	－	－	－	－	－	－	－	－	－	－	－	－	－	－	－	－	－	↓	↓	↓	－	－	－	－	－	－	－
PPR	－	－	－	－	－	－	－	－	－	－	－	－	－	－	－	－	－	－	－	－	－	－	－	－	－	－	－	－	－	－	－	－	－	－	－	－	－	－	－	－	－	↓	－	－	－	－	－	－	－
RAP2-3	－	－	－	－	－	↑	↑	－	－	－	－	－	－	－	－	－	－	－	－	－	－	－	－	↑	↑	↑	↑	↑	－	－	－	－	－	－	－	－	－	－	－	－	－	－	－	－	－	－	－	－	－
SHINE2	－	－	－	－	－	－	－	－	－	－	↑	－	↑	↑	－	↑	↑	↑	－	－	－	－	－	－	－	↑	－	－	－	－	－	－	－	－	－	－	↑	↑	↑	↑	－	－	－	－	－	－	↑	－	－
Susy	－	－	－	－	－	－	－	－	－	－	－	－	－	－	－	－	－	－	－	－	－	－	－	－	－	－	－	－	－	－	－	－	－	－	－	－	－	－	－	－	－	－	－	－	－	－	－	－	－
XET	－	－	－	－	－	－	－	－	－	－	－	－	↑	↑	－	－	－	↑	－	－	－	－	－	－	－	－	－	－	－	－	－	－	－	－	－	－	↑	－	↑	－	－	－	－	－	－	－	↑	－	－
14-3-3	－	－	－	－	－	↑	↑	－	－	－	－	－	－	－	－	－	－	－	－	－	－	－	－	↑	↑	↑	↑	↑	－	－	－	－	－	－	－	－	－	－	－	－	－	－	－	－	－	－	－	－	－
Note: “—”： No signicant difference ; "↑": Up-regulation; "↓": Down-regulation
[truncated: 14 more columns]
