# Supplementary material for: Exogenous Application of Phytohormones Promotes Growth and Regulates Expression of Wood Formation-Related Genes in Populus simonii × P. nigra
Source: Int J Mol Sci. 2019 Feb 12;20(3):792. doi: 10.3390/ijms20030792 (PMC6387376; doi:10.3390/ijms20030792)
Supplement: Supplementary file 1 [file ijms-20-00792-s001.zip › Supplement data/Table S5.xls]

## Sheet: Sheet1
Table S4 Correlation between genes in Response to IAA, GA3 and BR Treatments (only correlation > 0.85 genes are shown)
IAA treatment				GA3 treatment				BR treatment
Gene1	Gene2	cor		Gene1	Gene2	cor		Gene1	Gene2	cor
KLP	PP2A1	0.924499		XET	KLP	0.904298		KLP	PP2A1	0.920607
XET	PP2A1	0.859489		CAD	EXPA4	0.916662		PIN	PP2A1	0.902747
PP2A1	KLP	0.924499		Susy	EXPA4	0.92575		GIP	PP2A1	0.924399
XET	KLP	0.853312		PP2A2	EXPA4	0.934624		PP2A1	KLP	0.920607
SHINE2	KLP	0.85865		Aux/IAA-4	EXPA4	0.943818		XET	KLP	0.880994
XET	GLA	0.921763		Myb156	EXPA4	0.893836		SHINE2	KLP	0.869012
ERF2	GLA	0.852088		KLP	XET	0.904298		GIP	KLP	0.908695
PP2A1	XET	0.859489		Aux/IAA-14	Pel	0.91748		XET	GLA	0.85761
KLP	XET	0.853312		CAD	Pel	0.910577		Pel	EXPA4	0.920442
GLA	XET	0.921763		Susy	Pel	0.888094		GH	EXPA4	0.939449
SHINE2	XET	0.867961		CaM	Pel	0.859798		KLP	XET	0.880994
GIP	XET	0.921796		CCR4	Pel	0.958757		GLA	XET	0.85761
GH	Pel	0.958876		14-3-3	Pel	0.936112		SHINE2	XET	0.944018
CAD	Pel	0.935707		Aux/IAA-4	Pel	0.867708		EXPA4	Pel	0.920442
Susy	Pel	0.92269		RAP2-3	Pel	0.972638		GH	Pel	0.972754
PP2A2	Pel	0.936443		Myb156	Pel	0.940193		PIN	Pel	0.904891
Aux/IAA-4	Pel	0.935269		PAL	Pel	0.974112		GIP	Pel	0.863769
Pel	GH	0.958876		Pel	Aux/IAA-14	0.91748		PPR	Pel	0.852422
PP2A2	GH	0.871393		CAD	Aux/IAA-14	0.917341		EXPA4	GH	0.988965
ERF2	PIN	0.916841		Susy	Aux/IAA-14	0.893311		Pel	GH	0.972754
CCR	PIN	0.931979		CaM	Aux/IAA-14	0.915271		PIN	GH	0.879243
CABP	Aux/IAA-14	0.942028		CCR4	Aux/IAA-14	0.963379		GIP	GH	0.857758
CAD	Aux/IAA-14	0.883329		RAP2-3	Aux/IAA-14	0.894912		PPR	GH	0.907551
Susy	Aux/IAA-14	0.894501		Myb156	Aux/IAA-14	0.913083		PP2A1	PIN	0.902747
CaM	Aux/IAA-14	0.939156		PAL	Aux/IAA-14	0.920084		Pel	PIN	0.904891
CCR4	Aux/IAA-14	0.95903		EXPA4	CAD	0.916662		GH	PIN	0.879243
14-3-3	Aux/IAA-14	0.966345		Pel	CAD	0.910577		GIP	PIN	0.959284
Aux/IAA-4	Aux/IAA-14	0.879313		Aux/IAA-14	CAD	0.917341		CaM	Aux/IAA-14	0.929216
RAP2-3	Aux/IAA-14	0.980584		Susy	CAD	0.991445		14-3-3	Aux/IAA-14	0.912342
Myb156	Aux/IAA-14	0.909981		CaM	CAD	0.974236		PP2A2	CAD	0.893021
PAL	Aux/IAA-14	0.969937		PP2A2	CAD	0.92358		CCR4	CAD	0.927264
Aux/IAA-14	CABP	0.942028		CCR4	CAD	0.916959		14-3-3	CAD	0.907537
Susy	CABP	0.862444		14-3-3	CAD	0.889851		Aux/IAA-4	CAD	0.879885
CaM	CABP	0.920597		Aux/IAA-4	CAD	0.923275		CCR4	Susy	0.882298
CCR4	CABP	0.91724		RAP2-3	CAD	0.852055		ERF2	GT	0.971791
14-3-3	CABP	0.916085		Myb156	CAD	0.975663		CesA8-B	GT	0.938205
RAP2-3	CABP	0.875605		PAL	CAD	0.881722		Aux/IAA-14	CaM	0.929216
Myb156	CABP	0.85498		EXPA4	Susy	0.92575		CCR4	CaM	0.902542
PAL	CABP	0.913843		Pel	Susy	0.888094		14-3-3	CaM	0.899605
Pel	CAD	0.935707		Aux/IAA-14	Susy	0.893311		CAD	PP2A2	0.893021
Aux/IAA-14	CAD	0.883329		CAD	Susy	0.991445		Aux/IAA-4	PP2A2	0.981672
Susy	CAD	0.98833		CaM	Susy	0.957919		CCR	PP2A2	0.889465
CaM	CAD	0.905588		PP2A2	Susy	0.906901		CAD	CCR4	0.927264
PP2A2	CAD	0.93225		CCR4	Susy	0.890839		Susy	CCR4	0.882298
CCR4	CAD	0.903923		14-3-3	Susy	0.877569		CaM	CCR4	0.902542
14-3-3	CAD	0.921246		Aux/IAA-4	Susy	0.912399		14-3-3	CCR4	0.955319
Aux/IAA-4	CAD	0.971585		Myb156	Susy	0.962679		Aux/IAA-14	14-3-3	0.912342
RAP2-3	CAD	0.889755		PAL	Susy	0.859125		CAD	14-3-3	0.907537
Myb156	CAD	0.942424		PP2A2	GT	0.91466		CaM	14-3-3	0.899605
CesA8-B	CAD	0.883041		CCR	GT	0.93129		CCR4	14-3-3	0.955319
PAL	CAD	0.936997		CesA8-B	GT	0.888726		Aux/IAA-4	14-3-3	0.853816
Pel	Susy	0.92269		Pel	CaM	0.859798		CAD	Aux/IAA-4	0.879885
Aux/IAA-14	Susy	0.894501		Aux/IAA-14	CaM	0.915271		PP2A2	Aux/IAA-4	0.981672
CABP	Susy	0.862444		CAD	CaM	0.974236		14-3-3	Aux/IAA-4	0.853816
CAD	Susy	0.98833		Susy	CaM	0.957919		RAP2-3	Aux/IAA-4	0.855471
CaM	Susy	0.904114		PP2A2	CaM	0.888852		CCR	Aux/IAA-4	0.918942
PP2A2	Susy	0.884652		CCR4	CaM	0.919838		CesA8-B	Aux/IAA-4	0.863897
CCR4	Susy	0.901433		Myb156	CaM	0.943714		KLP	SHINE2	0.869012
14-3-3	Susy	0.90833		EXPA4	PP2A2	0.934624		XET	SHINE2	0.944018
Aux/IAA-4	Susy	0.939765		CAD	PP2A2	0.92358		Aux/IAA-4	RAP2-3	0.855471
RAP2-3	Susy	0.892693		Susy	PP2A2	0.906901		GT	ERF2	0.971791
Myb156	Susy	0.915836		GT	PP2A2	0.91466		CCR	ERF2	0.898737
CesA8-B	Susy	0.903648		CaM	PP2A2	0.888852		CesA8-B	ERF2	0.971503
PAL	Susy	0.92519		Aux/IAA-4	PP2A2	0.929073		PP2A1	GIP	0.924399
CesA8-B	GT	0.86771		Myb156	PP2A2	0.88949		KLP	GIP	0.908695
Aux/IAA-14	CaM	0.939156		Pel	CCR4	0.958757		Pel	GIP	0.863769
CABP	CaM	0.920597		Aux/IAA-14	CCR4	0.963379		GH	GIP	0.857758
CAD	CaM	0.905588		CAD	CCR4	0.916959		PIN	GIP	0.959284
Susy	CaM	0.904114		Susy	CCR4	0.890839		PPR	GIP	0.858606
CCR4	CaM	0.986157		CaM	CCR4	0.919838		Pel	PPR	0.852422
14-3-3	CaM	0.917145		14-3-3	CCR4	0.904853		GH	PPR	0.907551
Aux/IAA-4	CaM	0.877716		RAP2-3	CCR4	0.945766		GIP	PPR	0.858606
RAP2-3	CaM	0.930177		Myb156	CCR4	0.928329		PP2A2	CCR	0.889465
Myb156	CaM	0.873956		PAL	CCR4	0.955033		Aux/IAA-4	CCR	0.918942
PAL	CaM	0.950792		Pel	14-3-3	0.936112		ERF2	CCR	0.898737
Pel	PP2A2	0.936443		CAD	14-3-3	0.889851		CesA8-B	CCR	0.965132
GH	PP2A2	0.871393		Susy	14-3-3	0.877569		GT	CesA8-B	0.938205
CAD	PP2A2	0.93225		CCR4	14-3-3	0.904853		Aux/IAA-4	CesA8-B	0.863897
Susy	PP2A2	0.884652		Aux/IAA-4	14-3-3	0.900069		ERF2	CesA8-B	0.971503
Aux/IAA-4	PP2A2	0.943445		RAP2-3	14-3-3	0.951449		CCR	CesA8-B	0.965132
Myb156	PP2A2	0.86848		Myb156	14-3-3	0.950072
Aux/IAA-14	CCR4	0.95903		PAL	14-3-3	0.963966
CABP	CCR4	0.91724		EXPA4	Aux/IAA-4	0.943818
CAD	CCR4	0.903923		Pel	Aux/IAA-4	0.867708
Susy	CCR4	0.901433		CAD	Aux/IAA-4	0.923275
CaM	CCR4	0.986157		Susy	Aux/IAA-4	0.912399
14-3-3	CCR4	0.924658		PP2A2	Aux/IAA-4	0.929073
Aux/IAA-4	CCR4	0.899328		14-3-3	Aux/IAA-4	0.900069
RAP2-3	CCR4	0.960697		Myb156	Aux/IAA-4	0.944949
Myb156	CCR4	0.88509		PAL	Aux/IAA-4	0.857118
PAL	CCR4	0.959111		Pel	RAP2-3	0.972638
Aux/IAA-14	14-3-3	0.966345		Aux/IAA-14	RAP2-3	0.894912
CABP	14-3-3	0.916085		CAD	RAP2-3	0.852055
CAD	14-3-3	0.921246		CCR4	RAP2-3	0.945766
Susy	14-3-3	0.90833		14-3-3	RAP2-3	0.951449
CaM	14-3-3	0.917145		Myb156	RAP2-3	0.916014
CCR4	14-3-3	0.924658		PAL	RAP2-3	0.989604
Aux/IAA-4	14-3-3	0.917941		EXPA4	Myb156	0.893836
RAP2-3	14-3-3	0.932903		Pel	Myb156	0.940193
Myb156	14-3-3	0.970349		Aux/IAA-14	Myb156	0.913083
PAL	14-3-3	0.977195		CAD	Myb156	0.975663
Pel	Aux/IAA-4	0.935269		Susy	Myb156	0.962679
Aux/IAA-14	Aux/IAA-4	0.879313		CaM	Myb156	0.943714
CAD	Aux/IAA-4	0.971585		PP2A2	Myb156	0.88949
Susy	Aux/IAA-4	0.939765		CCR4	Myb156	0.928329
CaM	Aux/IAA-4	0.877716		14-3-3	Myb156	0.950072
PP2A2	Aux/IAA-4	0.943445		Aux/IAA-4	Myb156	0.944949
CCR4	Aux/IAA-4	0.899328		RAP2-3	Myb156	0.916014
14-3-3	Aux/IAA-4	0.917941		PAL	Myb156	0.935212
RAP2-3	Aux/IAA-4	0.899369		GIP	ERF2	0.857095
Myb156	Aux/IAA-4	0.959422		ERF2	GIP	0.857095
CesA8-B	Aux/IAA-4	0.862283		GT	CCR	0.93129
PAL	Aux/IAA-4	0.944528		GT	CesA8-B	0.888726
KLP	SHINE2	0.85865		Pel	PAL	0.974112
XET	SHINE2	0.867961		Aux/IAA-14	PAL	0.920084
GIP	SHINE2	0.863746		CAD	PAL	0.881722
Aux/IAA-14	RAP2-3	0.980584		Susy	PAL	0.859125
CABP	RAP2-3	0.875605		CCR4	PAL	0.955033
CAD	RAP2-3	0.889755		14-3-3	PAL	0.963966
Susy	RAP2-3	0.892693		Aux/IAA-4	PAL	0.857118
CaM	RAP2-3	0.930177		RAP2-3	PAL	0.989604
CCR4	RAP2-3	0.960697		Myb156	PAL	0.935212
14-3-3	RAP2-3	0.932903
Aux/IAA-4	RAP2-3	0.899369
Myb156	RAP2-3	0.888731
PAL	RAP2-3	0.957541
Aux/IAA-14	Myb156	0.909981
CABP	Myb156	0.85498
CAD	Myb156	0.942424
Susy	Myb156	0.915836
CaM	Myb156	0.873956
PP2A2	Myb156	0.86848
CCR4	Myb156	0.88509
14-3-3	Myb156	0.970349
Aux/IAA-4	Myb156	0.959422
RAP2-3	Myb156	0.888731
CesA8-B	Myb156	0.872428
PAL	Myb156	0.967627
GLA	ERF2	0.852088
PIN	ERF2	0.916841
CCR	ERF2	0.927464
XET	GIP	0.921796
SHINE2	GIP	0.863746
PIN	CCR	0.931979
ERF2	CCR	0.927464
CAD	CesA8-B	0.883041
Susy	CesA8-B	0.903648
GT	CesA8-B	0.86771
Aux/IAA-4	CesA8-B	0.862283
Myb156	CesA8-B	0.872428
PAL	CesA8-B	0.851765
Aux/IAA-14	PAL	0.969937
CABP	PAL	0.913843
CAD	PAL	0.936997
Susy	PAL	0.92519
CaM	PAL	0.950792
CCR4	PAL	0.959111
14-3-3	PAL	0.977195
Aux/IAA-4	PAL	0.944528
RAP2-3	PAL	0.957541
Myb156	PAL	0.967627
CesA8-B	PAL	0.851765
